# Supplementary material for: Fluoxetine Removal from Aqueous Solutions Using a Lignocellulosic Substrate Colonized by the White-Rot Fungus Pleurotus ostreatus
Source: Int J Environ Res Public Health. 2022 Feb 25;19(5):2672. doi: 10.3390/ijerph19052672 (PMC8910386; doi:10.3390/ijerph19052672)
Supplement: Supplementary file 1 [file ijerph-19-02672-s001.zip]

Archive with 1 entries (1 files):
- ijerph-1590015-supplementary.pdf
